# Supplementary material for: In Vitro Antioxidant and Anti-Neuroinflammatory Effects of Elsholtzia blanda (Benth.) Benth
Source: Life (Basel). 2025 Jun 19;15(6):983. doi: 10.3390/life15060983 (PMC12193901; doi:10.3390/life15060983)
Supplement: Supplementary file 1 [file life-15-00983-s001.zip]

Archive with 1 entries (1 files):
- life-3664905-supplementary.pdf
